# Supplementary material for: Preoperative automated fibre quantification predicts postoperative seizure outcome in temporal lobe epilepsy
Source: Brain. 2016 Nov 15;140(1):68–82. doi: 10.1093/brain/aww280 (PMC5226062; doi:10.1093/brain/aww280)
Supplement: Supplementary Data [file aww280_supp.zip]

Archive with 3 entries (3 files):
- brain-2016-00271-File009.pdf
- brain-2016-00271-File010.pdf
- brain-2016-00271-File008.pdf
